# Supplementary material for: Three Genes Involved in Different Signaling Pathways, carS, wcoA, and acyA, Participate in the Regulation of Fusarin Biosynthesis in Fusarium fujikuroi
Source: J Fungi (Basel). 2024 Mar 8;10(3):203. doi: 10.3390/jof10030203 (PMC10971159; doi:10.3390/jof10030203)
Supplement: Supplementary file 1 [file jof-10-00203-s001.zip]

Archive with 1 entries (1 files):
- jof-2853874-supplementary.pdf
